# Supplementary material for: LIPUS Promotes Calcium Oscillation and Enhances Calcium Dependent Autophagy of Chondrocytes to Alleviate Osteoarthritis
Source: Adv Sci (Weinh). 2025 Feb 27;12(16):2413930. doi: 10.1002/advs.202413930 (PMC12021083; doi:10.1002/advs.202413930)
Supplement: Supplementary file 2 — Supplemental Table 1 [file ADVS-12-2413930-s011.xlsx]

## Sheet: Sheet 1
	Fibroblasts	Chondrocytes	Tendon cells	Endothelial cells	VSMCs	Lymphatic endothelial cells	Myeloid cells	B cells	T cells	Schwann cells
Asic1	0.00146904	0.0040966	0.00270459	0	0.00175532	0	0.000179516	0	0	0
Asic2	0.000639137	0.00268821	0.000514714	0.000792499	0.00157825	0	0	0	0	0.00360027
Asic3	0.00228223	0.00888351	0.00783037	0.00205818	0.00223421	0	0.00299878	0	0	0
Asic4	ND	ND	ND	ND	ND	ND	ND	ND	ND	ND
Asic5	0.000254513	0.00450929	0.000440568	0	0	0	0	0	0	0
Cracr2a	0.0122217	0.0107043	0.0115472	0.00819425	0.00627264	0.0179279	0.0365188	0.0187772	0.156345	0
Cracr2b	0.0596878	0.0240145	0.0647032	1.58383	0.0672255	2.58321	0.195418	0	0.0142882	0.130663
Cacna2d1	0.731197	0.506604	0.73684	0.0550671	1.50218	0.452443	0.0932595	0.140625	0.0247885	0.444465
Cacna2d2	0.0115592	0.00651726	0.0611311	0.00578735	0.000982397	0	0.00148573	0	0	0
Cacna2d3	0.0190625	0.0156346	0.0222852	0.000645152	0.00436697	0.00618751	0.00384628	0	0	0
Cacna2d4	0.000178948	0.00830771	0.000415604	0	0	0	0.00496261	0	0.010162	0
Cacnb1	0.0550771	0.03259	0.0579691	0.0111908	0.0441726	0.0139009	0.0177068	0.17197	0.0114524	0.029058
Cacnb2	0.0255711	0.0420801	0.0497214	0.0199031	0.354043	0	0.017557	0.0474837	0.0143545	0
Cacnb3	0.199744	0.180629	0.212769	0.067283	0.39198	0.018859	0.0489324	0	0.00694705	0.162793
Cacnb4	0.0197384	0.0152751	0.0520226	0.00509648	0.0725863	0	0.00208438	0	0	0.0238996
Cacng1	0.0118734	0.00381379	0.0054457	0.0688131	0.00452162	0.0165287	0.0361344	0.0273438	0	0.0378713
Cacng2	ND	ND	ND	ND	ND	ND	ND	ND	ND	ND
Cacng3	ND	ND	ND	ND	ND	ND	ND	ND	ND	ND
Cacng4	0.00414614	0.0166004	0.00504911	0.00628044	0.00281589	0	0.00174641	0	0	0
Cacng5	0.00211708	0.00117161	0	0	0.0019325	0	0	0	0	0
Cacng6	0.00104604	0.00061032	0	0.00167354	0.00532097	0	0.00240322	0	0.0123787	0
Cacng7	0.0214943	0.0308811	0.00898912	0.000582232	0.0362456	0	0.00595409	0	0.0205863	0.328156
Cacng8	ND	ND	ND	ND	ND	ND	ND	ND	ND	ND
Cacna1a	0.168881	0.054924	0.0997733	0.0255817	0.172073	0.0965549	0.0413856	0.0516066	0.0142712	0.126305
Cacna1b	0.000566158	0.0023774	0.000313969	0.000403711	0.000619728	0.0159439	0.00329955	0	0	0.0124463
Cacna1c	0.0700814	0.0788293	0.0914612	0.0285175	0.812164	0.00821661	0.0171468	0	0	0
Cacna1d	0.00810779	0.00151045	0.00639014	0.000749937	0.0265952	0	0.161804	0	0	0
Cacna1e	0.00904909	0.0084772	0.00705777	0.00489768	0.000863086	0.106311	0.0123913	0.89818	0	0
Cacna1f	0	0	0	0	0	0	0.0173308	0	0	0
Cacna1g	0.148134	0.137642	0.367905	0.0124424	0.36431	0.00856638	0.00960095	0	0.0435038	0.0500941
Cacna1h	0.00136699	0.000480343	0.00132932	0.0109554	0.438112	0	0	0	0.006737	0
Cacna1i	0	0.00329145	0	0	0	0	0.0006675	0.0946792	0	0
Cacna1s	0.00275902	0.000841389	0.000669536	0.00536092	0.0029097	0	0.012038	0.0545245	0	0
Catsper1	ND	ND	ND	ND	ND	ND	ND	ND	ND	ND
Catsper2	0.0103828	0.0112029	0.00870693	0.0112785	0.00527408	0.0179248	0.00504662	0	0.00296333	0.209411
Catsper3	0.000318778	0.00117029	0	0	0	0.00148318	0.00101266	0	0	0
Catsper4	0.00132358	0.00170648	0	0	0	0	0.000295199	0	0	0
Catsperb	ND	ND	ND	ND	ND	ND	ND	ND	ND	ND
Catsperd	0.000907198	0.00595711	0	0	0	0	0.000198766	0	0.0149268	0
Catspere	ND	ND	ND	ND	ND	ND	ND	ND	ND	ND
Catsperg	ND	ND	ND	ND	ND	ND	ND	ND	ND	ND
Catsperz	9.87692e-05	0.000255889	0.00123178	0.00361428	0.0123275	0	0	0	0	0.00954724
Clca1	ND	ND	ND	ND	ND	ND	ND	ND	ND	ND
Clca2	0.0004151	0.00209941	0	0.0391379	0	0.198132	0.000214633	0	0	0
Clca4	ND	ND	ND	ND	ND	ND	ND	ND	ND	ND
Clcc1	0.241609	0.237785	0.219081	0.280395	0.222964	0.317552	0.223009	0.216727	0.157528	0.17897
Clic1	2.71017	2.22162	2.04721	4.95499	2.29867	3.52844	4.50494	6.41528	6.83965	1.52817
Clic2	ND	ND	ND	ND	ND	ND	ND	ND	ND	ND
Clic3	0.00129232	0.0217466	0.00746298	0	0.00328402	0	0.000862289	0	0	0
Clic4	2.8032	2.42409	1.63147	5.25338	3.09561	1.04819	1.71935	0.927738	0.74933	2.90672
Clic5	0.434398	0.00691974	0.0108699	2.34047	0.0435814	1.83204	0.025979	0	0.0951696	0.0175344
Clic6	0.000852711	0.0014199	0.000529282	0	0	0	0	0	0	0
Clns1a	0.324352	0.330738	0.266216	0.377683	0.34148	0.212285	0.281387	0.708563	0.490522	0.279862
Clcn1	0	0.000851389	0.000586142	0.000592217	0	0	0.000309607	0	0	0
Clcn2	0.0134724	0.0247807	0.016272	0.00547823	0.0243109	0.00679671	0.0213286	0	0.0275148	0.247012
Clcn3	0.190886	0.217992	0.145552	0.560178	0.22926	1.01359	0.373185	0.833349	0.603114	1.49894
Clcn4	0.65244	0.653309	0.667213	0.570755	0.659086	0.626882	0.433677	0.49688	0.416211	0.908895
Clcn5	0.230333	0.134526	0.144767	0.0623252	0.052973	0.0260986	0.263834	0.208851	0.05392	0.165334
Clcn6	0.0677338	0.043498	0.049438	0.0997384	0.0718009	0.0984505	0.0660236	0.115827	0.0502373	0.690453
Clcn7	0.182332	0.136742	0.162128	0.165456	0.259433	0.273851	0.196326	0.0650072	0.0562844	0.149789
Clcnka	ND	ND	ND	ND	ND	ND	ND	ND	ND	ND
Clcnkb	6.30368e-05	0.000794106	0.00074734	0	0	0	0	0	0	0
Cnga1	0.000688534	0.000126923	0	0.000687531	0	0	0.000428486	0	0.0134663	0
Cnga2	0.000846202	0	0	0.000367443	0	0.0102489	0	0	0	0
Cnga3	ND	ND	ND	ND	ND	ND	ND	ND	ND	ND
Cnga4	0.000728624	0.000170352	0	0.00235474	0.0021436	0	0.00199565	0	0	0
Cngb1	0.00297354	0.000363715	0.00189574	0.104335	0.0119929	0.0220807	0.00658273	0.0577574	0.0168326	0
Cngb3	0.000540172	0	0.000725817	0	0	0	0	0	0	0
Enkur	0.0346942	0.0400943	0.0285418	0.0499406	0.0139346	0.0434048	0.0417229	0	0.116598	0
Hcn1	0.0365318	0.00100172	0.00238924	0.00265826	0	0	0.00247273	0	0	1.45301
Hcn2	0.00611957	0.00467864	0.00372562	0.0158102	0.0989878	0.00195586	0.00513871	0	0.00887812	0.257814
Hcn3	0.00144693	0.00158437	0.003991	0.00138298	0	0	0.00244449	0	0	0
Hcn4	0.00491279	0.00598046	0.00561982	0.0044158	0	0	0.00124847	0	0	0.0461207
Hvcn1	0.106563	0.0679487	0.160708	0.00992253	0.019531	0.0548034	0.30697	1.4881	0.310642	0.0260642
Kcmf1	0.63398	0.750026	0.496278	0.917371	0.718823	0.961612	0.607247	0.633699	0.406496	0.729804
Kcna1	0.00200542	0.00445987	0.000878774	0.003223	0	0.0292211	0.00155712	0.00611513	0	18.7605
Kcna2	0.023927	0.00987075	0.0234945	0.00655096	0.115083	0	0.00201671	0	0.0338581	6.22064
Kcna3	0.000298189	0	0	0	0	0	0.004817	0.0598619	0.0081285	0
Kcna4	0.00150059	0.0011279	0	0	0	0	0	0	0.0151288	0
Kcna5	0.00241778	0.0222818	0.00393454	0.657202	0.455263	0.00208069	0.00216898	0.0239935	0	0
Kcna6	0.120545	0.429026	0.0980617	0.0174304	0.00221767	0	0.0673435	0	0.0057974	1.83225
Kcna7	0.0015423	0.000775933	0.000728303	0	0.00138242	0	0.000761828	0	0	0
Kcna10	ND	ND	ND	ND	ND	ND	ND	ND	ND	ND
Kcnab1	0.0285134	0.0143247	0.0288455	0.00291816	0.798447	0	0.014013	0	0.00947761	0.00669141
Kcnab2	0.021935	0.0132168	0.00787211	0.00892664	0.0260265	0	0.194626	0.292111	0.433673	0
Kcnab3	0.0049552	0.00701936	0.00361069	0.00413888	0.0218837	0.00355702	0.00408728	0	0	0
Kcnb1	0.0209678	0.0132052	0.0275036	0.475306	0.587992	0	0.0121214	0	0.011004	0.00622899
Kcnb2	0	0.00236308	0.000740562	0	0	0	0	0	0	0
Kcnc1	0.000675869	0.0034826	0	0	0.00420695	0	0	0	0.0865817	0
Kcnc2	0.0210393	0.000496262	0.000731714	0.0472189	0	0	0.000267641	0	0	0
Kcnc3	0.00207155	0.00838781	0.00154631	0	0	0	0.00449136	0.00991331	0	0
Kcnc4	0.00290794	0.000270961	0.000586142	0.00101545	0	0.00208098	0.00165608	0	0	0
Kcnd1	0.0424221	0.0279931	0.0341524	0.00183992	0.0242641	0	0.00618278	0.0276731	0	0
Kcnd2	0.00106947	0.00233872	0.000534012	0	0	0	0.00168013	0	0	0
Kcnd3	0.000864732	0.000156985	0	0	0	0	0.000367246	0	0	0
Kcne1	ND	ND	ND	ND	ND	ND	ND	ND	ND	ND
Kcne2	0.000530574	0.00380835	0.00392923	0	0	0	0	0	0	0
Kcne3	0.000120557	0.000757297	0.000439975	0.0614799	0.00279545	0	0.0157339	0	0.265473	0
Kcne4	0.274633	0.245342	0.290062	0.0515154	1.92482	0.0988352	0.0381619	0	0.0295097	0.189075
Kcne5	ND	ND	ND	ND	ND	ND	ND	ND	ND	ND
Kcnf1	ND	ND	ND	ND	ND	ND	ND	ND	ND	ND
Kcng1	0.00208339	0.00228345	0.00512483	0	0	0	0.0003431	0.0177874	0.0182844	0
Kcng2	0.0286638	0.0310061	0.0281398	0.0346604	0.0051499	0.0440812	0.0222404	0	0.0823783	0
Kcng3	ND	ND	ND	ND	ND	ND	ND	ND	ND	ND
Kcng4	0.00415952	0.00556317	0.0104287	0	0.0197157	0	0	0	0	0.0184533
Kcnh1	0.00498116	0.0226482	0.00257529	0.0199705	0.0260611	0	0.00142864	0	0	0
Kcnh2	0.00662115	0.0205818	0.0011709	0.000959889	0.121938	0	0.00405674	0	0.0121895	0.0467555
Kcnh3	0.00190926	0.00205821	0.00147076	0	0	0	0.00162862	0	0	0
Kcnh4	ND	ND	ND	ND	ND	ND	ND	ND	ND	ND
Kcnh5	ND	ND	ND	ND	ND	ND	ND	ND	ND	ND
Kcnh6	3.93154e-05	0.000531338	0	0	0	0	0.00212592	0.0116046	0	0
Kcnh7	ND	ND	ND	ND	ND	ND	ND	ND	ND	ND
Kcnh8	0	0	0	0	0	0	0	0	0	0.246741
Kcnip1	ND	ND	ND	ND	ND	ND	ND	ND	ND	ND
Kcnip2	0.00102365	0.0154826	0.0015716	0	0.00297127	0	0.000460175	0	0	0
Kcnip3	0.0124613	0.00665241	0.0062851	0.00623049	0.0762257	0.00434375	0.0196087	0.0480063	0.0317622	0.0217637
Kcnip4	0.0100996	0.0229559	0.027116	0.00198734	0.00499347	0	0.000551503	0	0	0
Kcnj1	ND	ND	ND	ND	ND	ND	ND	ND	ND	ND
Kcnj2	0.0158314	0.0159968	0.0143745	0.100296	0.236426	0.0586661	0.0692193	0	0.0617379	0.0299215
Kcnj3	ND	ND	ND	ND	ND	ND	ND	ND	ND	ND
Kcnj4	0.00230236	0.000992866	0.000321281	0	0.00142897	0	0.000831167	0	0	0.0108116
Kcnj5	0	0	0	0	0	0	0	0	0.0232063	0
Kcnj6	ND	ND	ND	ND	ND	ND	ND	ND	ND	ND
Kcnj8	0.0406566	0.00915061	0.0158379	0.22029	3.22142	0.274707	0.0405843	0	0.058402	0.0074067
Kcnj9	0.000188849	0.000461881	0	0	0.00138531	0	0.000822917	0	0	0
Kcnj10	6.10795e-05	8.62392e-05	0	0	0	0	0.00756408	0	0	0.135227
Kcnj11	0.000864579	0.000221324	0.00441561	0.00543277	0.0636575	0.0022396	0	0	0	0
Kcnj12	0.000844761	0.00261985	0	0.000667478	0.134824	0	0.000297437	0	0	0.0942047
Kcnj13	0.0014653	0.00146157	0.000162544	0	0	0	0.000469662	0.0108708	0	0.0138119
Kcnj14	0.00185797	0.00328785	0.000665912	0.00723596	0	0	0.000425858	0	0	0
Kcnj15	0.283202	0.155301	0.0730498	0.0711474	0.013947	0.0341518	0.0133757	0.0426044	0.0414336	0
Kcnj16	5.12112e-05	0	0	0	0	0	0.0027155	0	0	0
Kcnj18	ND	ND	ND	ND	ND	ND	ND	ND	ND	ND
Kcnk1	0.0171698	0.0423485	0.0991565	0.00444755	0.016481	0	0.0072412	0	0.0828618	0.897612
Kcnk2	0.0989407	0.0504287	0.286387	0.0162281	0.016708	0	0.0234243	0.0281548	0	0.00547788
Kcnk3	0.00158694	0.00304894	0.00266961	0.0238746	1.44269	0	0.0044727	0	0.00402645	0
Kcnk4	ND	ND	ND	ND	ND	ND	ND	ND	ND	ND
Kcnk5	0.0657221	0.222822	0.0331854	0.00497597	0.00429228	0.206279	0.0729155	0.0120864	0.0985669	0.22648
Kcnk6	0.0726201	0.0707456	0.064628	0.119721	0.0197077	0.0294812	0.123135	0.0376757	0.0765565	0.00547788
Kcnk7	0.00243462	0.00407622	0.00227608	0.0112089	0	0	0.00355509	0	0.135016	0
Kcnk9	ND	ND	ND	ND	ND	ND	ND	ND	ND	ND
Kcnk10	0.0032601	0.000668804	0.00270581	0	0	0	0.00273027	0.00688229	0.0121318	0
Kcnk12	0.00122414	0.000915797	0.000745323	0	0	0	0.0277284	0	0.0428751	0.117872
Kcnk13	0.00165118	0.000716603	0.00387239	0.00478725	0	0	0.185602	0.0238754	0	0.0944039
Kcnk15	ND	ND	ND	ND	ND	ND	ND	ND	ND	ND
Kcnk16	ND	ND	ND	ND	ND	ND	ND	ND	ND	ND
Kcnk17	ND	ND	ND	ND	ND	ND	ND	ND	ND	ND
Kcnk18	ND	ND	ND	ND	ND	ND	ND	ND	ND	ND
Kcnma1	0.625277	1.42432	1.48298	0.0194779	0.14862	0.0218417	0.284635	0.0155507	0.0237162	0
Kcnmb1	0.000131652	0.000295121	0.0011641	0.000539942	0.302612	0	0.00417333	0	0	0
Kcnmb2	4.71959e-05	0.00109244	0.00675116	0.00130785	0	0.0124358	0	0	0	0
Kcnmb3	0	0.00108804	0	0	0	0	0	0	0	0
Kcnmb4	0.00768002	0.0031281	0.00419106	0.00611677	0	0.0146105	0.000611265	0.023954	0.0248647	0.279525
Kcnn1	0.0342754	0.024715	0.0169294	0.00200299	0.0038422	0	0.00673323	0	0.00313639	0.0246836
Kcnn2	0.00172024	0.00346625	0.0214896	0	0.00547922	0	0.000753733	0	0	0.106255
Kcnn3	0.00770669	0.00268267	0.0053118	0.0592859	0.0167015	0.586413	0.00535317	0	0	0.0184533
Kcnn4	0.102253	0.0744912	0.0187791	0.111691	0.00474439	0	0.333773	0.34684	0.609914	0.012458
Kcnq1	0.000647477	0.00030458	0	0.118285	0.00208912	0	0.00657144	0	0.12805	0
Kcnq2	ND	ND	ND	ND	ND	ND	ND	ND	ND	ND
Kcnq3	0.000943207	0.000364089	0	0	0.0153126	0	0.000595996	0	0.0289981	0
Kcnq4	0.0522438	0.0200471	0.0411616	0.016624	0.233234	0	0.00536585	0	0	0.00412173
Kcnq5	0.0399875	0.0312281	0.00438091	0	0.0466966	0	0.00212434	0.19307	0.0412319	0
Kcns1	0.0302839	0.0771563	0.0333329	0.000646309	0.00405406	0	0.0135944	0	0	0
Kcns2	ND	ND	ND	ND	ND	ND	ND	ND	ND	ND
Kcns3	0.0229885	0.00278991	0.00421792	0.00388306	0.0118346	0	0.00263636	0	0	0.00497697
Kcnt1	0.000670887	0.00187332	0	0	0.0911564	0	0.00106038	0	0	0
Kcnt2	0.0664125	0.0119326	0.0260318	0	0.0541247	0.00140011	0.00624281	0	0	0.043774
Kcnu1	0.00169818	0.000482847	0.00250508	0	0	0	0	0	0	0.00360027
Kcnv1	0	0	0.00836464	0	0	0	0	0	0	0
Kcnv2	0.00190834	0.000864749	0	0	0	0	0	0	0	0
Kctd1	0.25246	0.248151	0.495198	0.0325556	0.167152	0.0478632	0.0439243	0.0610746	0.234606	0.112116
Kctd2	0.216187	0.24286	0.220873	0.331306	0.188957	0.254104	0.145178	0.163458	0.128348	0.218262
Kctd3	0.144852	0.142136	0.12016	0.225506	0.162694	0.128916	0.075923	0.955036	0.0968125	0.248352
Kctd5	0.180261	0.153855	0.145558	0.268245	0.146733	0.273101	0.109236	0.215344	0.0981123	0.224623
Kctd7	0.0295004	0.0221091	0.0274284	0.0323457	0.0503786	0.0131207	0.00927468	0.0190109	0.0458472	0.0821275
Kctd9	0.253267	0.172272	0.130576	0.143401	0.117925	0.147688	0.0955811	0.179043	0.124505	0.232969
Kctd10	0.268242	0.282519	0.240692	1.25615	1.04133	0.609877	0.269168	0.328815	0.329047	0.277836
Kctd12	1.37074	0.836383	0.809524	1.09946	0.314723	3.6972	3.55442	1.64132	1.11742	0.430236
Kctd15	0.0866371	0.0930694	0.0580621	0.00148593	0.238492	0.00195586	0.0261431	0	0.00364443	0.133652
Kctd17	0.504738	0.329259	0.339713	0.844956	0.814184	2.04841	0.088868	0.0632797	0.11147	0.384141
Mcoln1	0.0681927	0.0711371	0.0569784	0.0940388	0.0387394	0.165266	0.115351	0.0575705	0.0552785	0.0531896
Mcoln2	0.0248034	0.16548	0.0412453	0.00443539	0.0163393	0	0.0827856	0.178911	0.125981	0
Mcoln3	0.000175932	0.00288371	0	0	0	0	0.00366088	0	0	0
Nalcn	0.0141758	0.0330452	0.126104	0	0.0091691	0	0.00107184	0	0	0.175509
Nalf1	ND	ND	ND	ND	ND	ND	ND	ND	ND	ND
Nalf2	ND	ND	ND	ND	ND	ND	ND	ND	ND	ND
Piezo1	0.823157	0.973896	1.005	1.40627	0.261484	1.28491	0.710484	0.196526	0.268729	0.094725
Piezo2	0.662913	0.623924	0.88315	0.135639	0.555641	1.53006	0.0778928	0.0109636	0.0155188	0.38538
Pirt	ND	ND	ND	ND	ND	ND	ND	ND	ND	ND
Pkd1l1	0.000378617	0.00359882	0	0	0	0	0.00129501	0	0	0
Pkd1l3	0.00154458	0.000388315	0.000378842	0.00141314	0	0.00803282	0	0.0102845	0.0617221	0
Pkd1	1.24343	1.28187	0.992098	0.631496	0.805727	0.870476	0.356198	0.113236	0.0994144	0.370556
Pkd2l1	ND	ND	ND	ND	ND	ND	ND	ND	ND	ND
Pkd2l2	0.00356015	0.00601509	0.00209839	0.00149559	0	0.0117104	0.00526917	0.030967	0.0266468	0
Pkd2	1.34854	1.27994	1.49774	0.927594	0.932502	0.718215	0.259036	0.0373624	0.0743847	0.537736
Pacc1	0.0222455	0.020257	0.0288627	0.0312798	0.0304096	0.120399	0.0785609	0.058486	0.0195302	0.0284544
Rrad	1.49456	2.709	2.92396	0.219088	5.6455	0.0359366	0.341062	0.174372	0.505149	0.119757
Sclt1	0.147163	0.163705	0.0942556	0.145952	0.179249	0.175606	0.129117	0.245113	0.201121	0.167943
Scnn1a	0.00564358	0.00805329	0.00564383	0.00473757	0.00684959	0	0.0351328	0	0	0
Scnn1b	0	0.00282441	0.000905629	0.0313494	0	0	0	0	0	0
Scnn1d	ND	ND	ND	ND	ND	ND	ND	ND	ND	ND
Scnn1g	0	0.00203807	0	0.000886551	0	0	0	0	0	0
Scnm1	0.177035	0.180395	0.153767	0.215307	0.201343	0.295579	0.164468	0.467505	0.29234	0.196967
Scn1a	0.00943585	0.00608289	0.0080217	0	0	0.00803282	0.00310078	0	0	0
Scn2a	0.0775321	0.0525617	0.0771535	0.0120987	0.0693734	0.00540501	0.00850859	0	0.0538896	0.00669141
Scn3a	0.000955566	0.00143487	0.000551823	0.00980556	0.236493	3.0239	0.00208258	0.108158	0	0.197231
Scn4a	0.000414155	0.000220747	0.000639546	0.00128459	0.00328256	0	0.00524058	0.0525269	0	0
Scn5a	0.000784561	0.00272188	0	0.00143067	0.0342952	0.860706	0.00380353	0	0.0110797	0
Scn7a	0.457155	0.0154198	0.0208159	0.0382781	0.51545	0.00782256	0.0216795	0.0169388	0.0181979	4.86049
Scn8a	0.00417635	0.00299726	0.000746454	0	0.00295336	0	0.000582846	0.0136165	0	0.0954883
Scn9a	0.0089628	0.00108659	0	0	0	0	0.00211653	0	0	0
Scn10a	ND	ND	ND	ND	ND	ND	ND	ND	ND	ND
Scn11a	ND	ND	ND	ND	ND	ND	ND	ND	ND	ND
Scn1b	1.0818	1.2365	0.901122	0.731216	0.564466	3.449	0.38732	0.17068	0.252411	0.366054
Scn2b	0.0115232	0.0282557	0.0145828	0.00941658	0.278754	0	0.00457115	0.0190438	0	0
Scn3b	0.00559771	0.00133833	0	0.00546675	0	0.321655	0.00396239	0	0	0.0162468
Scn4b	0.00131426	0.000186046	0	0.0132528	0.478635	0	0.0085132	0.0662446	0	0.00697857
Tcaf1	0.56339	0.554961	0.493969	0.435213	0.595243	0.729907	0.125973	0.0116046	0.00720517	0.708512
Tcaf2	0.0581055	0.0326768	0.0319287	0.158736	0.0629737	0.0142779	0.00800389	0	0.00437526	0.028654
Tmc1	ND	ND	ND	ND	ND	ND	ND	ND	ND	ND
Tmc2	ND	ND	ND	ND	ND	ND	ND	ND	ND	ND
Tmc3	0.00160202	0.00138276	0	0.0029448	0	0.00273572	0.00940406	0	0	0
Tmc4	0.020818	0.01691	0.0102426	0.0621475	0.0207491	0.0153023	0.0238645	0	0.0860865	0.0358279
Tmc5	9.59643e-05	0.000713013	0	0.00190771	0.0594789	0	0	0	0	0
Tmc6	0.136735	0.0869996	0.0855742	0.215408	0.0523798	0.227474	0.104778	0.450596	0.140336	0.175185
Tmc7	0.00497851	0.000741047	0	0.00320401	0.0470308	0	0.000468934	0.114984	0	0.0659091
Tmc8	0.00203442	0.00192482	0.000560073	0.0512038	0.00458224	0.0715187	0.0239639	0.106123	0.116826	0
Tpcn1	0.250171	0.162489	0.279857	0.153116	0.17806	1.24077	0.35586	0.0996959	0.055743	0.0290568
Tpcn2	0.0704954	0.0570758	0.0549528	0.0343552	0.148242	0.0249849	0.104725	0.110865	0.128466	0.0335931
Trpa1	ND	ND	ND	ND	ND	ND	ND	ND	ND	ND
Trpc1	0.130448	0.112455	0.0810072	0.0425605	0.308513	0.103594	0.0380288	0.0604421	0.00948452	0.380471
Trpc3	0.00187788	0.00944607	0.0299965	0.0456094	0.671353	0.113221	0.0141926	0	0	0.0074067
Trpc4	0	0.00857939	0.000527856	0	0.00652153	0	0.00581108	0	0	0
Trpc4ap	0.728539	0.677798	0.67388	0.718078	0.568227	1.03951	0.6344	0.757914	0.623203	0.715235
Trpc5	0.000118403	0.000536859	0	0	0	0	0.000987253	0	0	0
Trpc6	0.00235197	0.0016355	0.000503771	0.00702757	0.548948	0	0.0166233	0	0.0339845	0
Trpc7	ND	ND	ND	ND	ND	ND	ND	ND	ND	ND
Trpm1	0.00374704	0.00300005	0.00274466	0.000229013	0	0.031093	0.00516762	0	0.0160333	0
Trpm2	0.000992712	0.00422681	0	0.00112099	0.00152283	0	0.179992	0	0.0587118	0
Trpm3	0.045685	0.0502131	0.0410198	0.17784	0.0238723	0	0.0161736	0	0	0.213913
Trpm4	0.090891	0.0580373	0.0726863	0.127781	0.157054	0.0860756	0.0503888	0.0281548	0.114595	0.037131
Trpm5	0.00263903	0.00216691	0.00115707	0	0	0	0	0	0	0
Trpm6	0.0547494	0.0261905	0.0312718	0.0225823	0	0.00347881	0.00791327	0	0.0163378	0
Trpm7	0.732368	0.565934	0.58547	0.744617	0.640117	0.832661	0.438289	0.652508	0.448079	0.508829
Trpm8	0.000583067	0.000865705	0.000223428	0.000250881	0	0	0	0	0	0
Trpv1	0.000426208	0.000145413	0.00142781	0.00164302	0.0997924	0	0.000332806	0	0	0.0125561
Trpv2	0.0329773	0.0221438	0.0268178	0.0524822	0.638892	0.0034321	0.363829	0.366236	0.465067	0.0169629
Trpv3	0.00140471	0.000195083	0.00181193	0	0	0	0	0	0	0.0231897
Trpv4	0.25959	1.38024	0.141734	0.161761	0.00633237	0.216376	0.428719	0.0499177	0.0505878	0.0154028
Trpv5	ND	ND	ND	ND	ND	ND	ND	ND	ND	ND
Trpv6	ND	ND	ND	ND	ND	ND	ND	ND	ND	ND
Unc79	0.00370726	0.00162601	0.0130014	0.000392474	0.00599778	0	0.0003431	0.0152472	0	0.012458
Unc80	0.0014252	0.0159769	0	0	0	0	0.00186665	0	0	0.0263883
Vdac1	0.946209	1.0762	0.831049	0.813011	1.64899	1.14885	0.901305	1.27076	1.07785	0.98389
Vdac2	1.19843	1.40881	1.15427	1.70455	2.17337	1.37348	1.82766	1.83277	2.07319	2.1897
Vdac3	1.18555	1.13226	0.942082	1.22485	1.34603	1.28518	0.999909	1.31542	1.42689	1.27054
Zacn	ND	ND	ND	ND	ND	ND	ND	ND	ND	ND
